# Supplementary material for: Isolation and Characterization of Microsatellite Markers and Analysis of Genetic Diversity in Chinese Jujube (Ziziphus jujuba Mill.)
Source: PLoS One. 2014 Jun 16;9(6):e99842. doi: 10.1371/journal.pone.0099842 (PMC4059666; doi:10.1371/journal.pone.0099842)
Supplement: Table S2 — The polymorphism of 350 selected SSR markers used in the study. The detailed information including SSR motif, repeat number and PIC value for 350 selected SSR markers used in the study. (XLS) [file pone.0099842.s002.xls]

## Sheet: Sheet1
Additional file 2: The polymorphism of 350 selected SSR markers used in the study
Locus	Repeat motif	PIC	Locus	Repeat motif	PIC	Locus	Repeat motif	PIC	Locus	Repeat motif	PIC
BFU0002	(AT)6	0.44	BFU0346	(CT)10	0.4	BFU0576	(AG)7	0.64	BFU0942	(CT)6(CA)10	0.28
BFU0014	(CT)16	0.78	BFU0352	(CT)11	0.57	BFU0577	(CT)7	0.15	BFU0951	(CT)15	0.51
BFU0018	(CT)14(CA)14	0.46	BFU0353	(AT)11	0.51	BFU0579	(TC)7	-	BFU0969	(AT)7(AC)7	0.75
BFU0036	(CT)19	0.49	BFU0355	(AG)11	0.61	BFU0580	(TC)7	0.65	BFU0972	(GA)14	0.61
BFU0044	(TC)17	0.61	BFU0356	(CT)11	0.5	BFU0581	(CA)7	0.81	BFU0982	(AG)14	0.28
BFU0051	(TC)16	0.61	BFU0359	(TC)11	0.66	BFU0583	(TC)7	0.61	BFU1005	(TATAT)3(TA)8*	0.5
BFU0064	(TC)15	0.46	BFU0360	(GA)11	0.49	BFU0584	(CT)7	0.49	BFU1009	(TG)13	0.5
BFU0065	(AG)15	0.63	BFU0363	(AT)11	0.8	BFU0586	(TC)7	0.65	BFU1013	(CT)13	0.66
BFU0067	(AG)14	0.49	BFU0364	(TTTA)3(TTA)4*	0.61	BFU0588	(CT)7	0.66	BFU1014	(GA)12	0.54
BFU0072	(CT)14	0.68	BFU0365	(CTT)7	-	BFU0589	(CT)7	-	BFU1015	(AC)12	0.42
BFU0074	(TC)14	0.68	BFU0366	(GAA)7	-	BFU0591	(GA)7	0.29	BFU1025	(CT)12	0.65
BFU0083	(CT)13	0.72	BFU0367	(AT)10	0.67	BFU0592	(TC)7	0.4	BFU1037	(TC)12	0.49
BFU0086	(GA)13	-	BFU0371	(GA)10	-	BFU0593	(AG)7	0.49	BFU1053	(TC)11	0.68
BFU0094	(AG)12	0.48	BFU0372	(AG)10	0.57	BFU0595	(GA)7	0.38	BFU1054	(AT)11	0.51
BFU0100	(TC)12	0.5	BFU0375	(GA)10	0.15	BFU0601	(TC)7	0.68	BFU1064	(AT)11	0.74
BFU0130	(AG)21	0.4	BFU0377	(CT)10	0.71	BFU0602	(AG)7	0.29	BFU1088	(TA)10	0.5
BFU0133	(TC)20	0.63	BFU0380	(TA)10	0.51	BFU0603	(AG)7	0.4	BFU1103	(CA)10	0.66
BFU0137	(AC)19	0.63	BFU0381	(GA)10	0.38	BFU0607	(AG)7	-	BFU1107	(AG)10	0.5
BFU0138	(CT)19	-	BFU0382	(AG)10	0.28	BFU0611	(AG)6	0.57	BFU1118	(AC)10	0.44
BFU0139	(TAGA)4(AG)12*	0.54	BFU0383	(AG)10	0.66	BFU0614	(CT)6	0.28	BFU1136	(TG)10	0.63
BFU0151	(AG)15	0.44	BFU0391	(AG)10	-	BFU0619	(AG)6	0.69	BFU1154	(AC)9	0.58
BFU0153	(TC)15	0.64	BFU0392	(GA)10	0.54	BFU0620	(AG)6	0.49	BFU1157	(GA)9	0.68
BFU0154	(CT)15	0.38	BFU0395	(GA)10	0.57	BFU0621	(CT)6	0.28	BFU1174	(TG)9	0.44
BFU0163	(AG)14	0.44	BFU0400	(AG)10	-	BFU0623	(TC)6	-	BFU1178	(TG)9	0.71
BFU0166	(CT)14	0.63	BFU0404	(TC)10	0.15	BFU0626	(AT)6	0.72	BFU1187	(GT)9	0.38
BFU0173	(AG)13	0.56	BFU0406	(TA)10	0.66	BFU0637	(CT)6	0.51	BFU1200	(GA)9	0.49
BFU0181	(AG)12	0.5	BFU0407	(AG)10	0.28	BFU0638	(GA)6	-	BFU1205	(CA)8	0.69
BFU0183	(GA)12	0.76	BFU0411	(TC)10	0.65	BFU0640	(TC)6	0.5	BFU1239	(GA)8	0.38
BFU0185	(TTCTTT)4	0.46	BFU0412	(AG)9	0.75	BFU0642	(AC)6	-	BFU1248	(ATTA)4	0.69
BFU0186	(AG)12	0.63	BFU0413	(TC)9	0.61	BFU0643	(TC)6	0.65	BFU1258	(AC)8	0.68
BFU0189	(TC)12	0.72	BFU0418	(AG)9	0.42	BFU0644	(TC)6	0.44	BFU1262	(AAAC)4	0.28
BFU0190	(GAGAAA)4	-	BFU0420	(GA)9	0.5	BFU0648	(AG)6	0.4	BFU1278	(AC)8	0.63
BFU0203	(TC)12(TA)13	-	BFU0421	(AG)9	0.61	BFU0651	(AG)6	0.69	BFU1279	(TTAA)4	0.61
BFU0210	(CT)12(CA)9	0.68	BFU0424	(TTG)6	-	BFU0652	(GA)6	-	BFU1280	(CA)8	0.28
BFU0217	(GA)17	0.74	BFU0426	(AG)9	0.28	BFU0653	(CT)6	0.49	BFU1318	(AC)7	0.57
BFU0218	(AG)17	0.69	BFU0428	(AT)9	0.65	BFU0656	(TA)6	-	BFU1331	(TG)7	0.61
BFU0220	(GA)17	0.58	BFU0429	(TC)9	0.65	BFU0657	(AG)6	0.72	BFU1334	(GA)7	0.54
BFU0225	(TC)16	0.34	BFU0435	(AGA)6	0.79	BFU0658	(CA)6	0.38	BFU1346	(AT)7	0.28
BFU0227	(GA)15	0.82	BFU0438	(TC)9	-	BFU0659	(CT)6	0.5	BFU1353	(AC)7	0.54
BFU0229	(AG)14	0.61	BFU0440	(TTCTTT)3	0.5	BFU0661	(CT)6	0.18	BFU1355	(TG)7	0.5
BFU0231	(AG)14	0.79	BFU0442	(AAC)6	0.57	BFU0664	(AG)6	0.29	BFU1358	(TG)7	0.5
BFU0237	(AG)13	0.6	BFU0443	(ATC)6	0.4	BFU0666	(AG)6	0.65	BFU1362	(AG)7	0.49
BFU0239	(AG)6(AGAGAC)3*	0.62	BFU0465	(TC)9	0.4	BFU0667	(AG)6	0.18	BFU1367	(AC)7	0.57
BFU0240	(TC)13	0.4	BFU0467	(TC)9	0.75	BFU0668	(AG)6	0.38	BFU1372	(CT)7	0.69
BFU0242	(AC)13	0.29	BFU0469	(CT)9	0.38	BFU0669	(GA)6	0.38	BFU1383	(ATTT)3	0.69
BFU0243	(CT)13	0.5	BFU0471	(CA)9	0.57	BFU0671	(GA)6	-	BFU1401	(GT)6	0.68
BFU0244	(CT)12	-	BFU0473	(AG)9	0.5	BFU0673	(TTA)6	0.44	BFU1409	(CA)6	0.69
BFU0245	(CT)12	0.29	BFU0474	(TC)9	0.44	BFU0674	(AGA)6	0.44	BFU1414	(AG)6	0.54
BFU0246	(GA)12	0.15	BFU0476	(CT)9	0.58	BFU0677	(AAT)6	0.38	BFU1416	(TTCT)3	0.4
BFU0248	(GA)12	0.54	BFU0477	(AG)9	-	BFU0678	(TTA)6	0.53	BFU1470	(CA)10	0.69
BFU0249	(GT)12	0.57	BFU0478	(TC)9	0.57	BFU0685	(CCTCTG)3	-
BFU0250	(AC)12	-	BFU0479	(TC)9	0.49	BFU0689	(GCA)5	0.44
BFU0253	(TC)12	0.51	BFU0480	(AG)9	0.38	BFU0690	(AAT)5	-
BFU0254	(AC)12	0.51	BFU0481	(AG)9	-	BFU0692	(GCA)5	0.49
BFU0255	(GA)12	0.57	BFU0489	(TG)8	0.28	BFU0693	(TCT)5	-
BFU0256	(CT)12	0.64	BFU0490	(AG)8	0.74	BFU0694	(ATT)5	0.32
BFU0257	(GA)12	0.28	BFU0493	(CT)8	0.28	BFU0697	(TTC)5	0.28
BFU0259	(GA)12	0.15	BFU0496	(AG)8	0.38	BFU0698	(GAA)5	-
BFU0262	(TC)11	0.66	BFU0501	(AG)8	0.5	BFU0699	(TGG)5	-
BFU0263	(CT)11	0.57	BFU0502	(CT)8	0.53	BFU0702	(TCA)5	-
BFU0265	(GA)11	0.44	BFU0503	(GA)8	-	BFU0703	(AAG)5	-
BFU0266	(AC)11	0.49	BFU0505	(AG)8	0.49	BFU0710	(TTTA)4	0.15
BFU0268	(GA)11	0.28	BFU0507	(GA)8	0.66	BFU0715	(TCTT)4	0.44
BFU0269	(TC)11	0.68	BFU0509	(AG)8	0.28	BFU0716	(AAGA)4	0.4
BFU0271	(AC)11	0.15	BFU0511	(TG)8	0.49	BFU0718	(TTTC)4	0.66
BFU0272	(CA)11	0.6	BFU0517	(TG)8	0.28	BFU0723	(AAAAT)3	0.64
BFU0276	(GA)11	0.51	BFU0520	(TA)8	0.65	BFU0724	(AATCT)3	0.28
BFU0277	(GA)11	0.71	BFU0521	(TC)8	0.4	BFU0730	(AGAC)3	-
BFU0278	(TG)11	0.38	BFU0526	(AG)8	0.5	BFU0732	(CT)9	-
BFU0281	(CAC)7	-	BFU0528	(TC)8	0.75	BFU0733	(CT)9	0.57
BFU0283	(AT)10	0.5	BFU0529	(CT)8	0.15	BFU0738	(TC)9	0.44
BFU0285	(AC)10	0.63	BFU0530	(AG)8	0.38	BFU0740	(AT)9	-
BFU0286	(AG)10	0.67	BFU0531	(AG)8	0.72	BFU0741	(TC)9	0.38
BFU0287	(CT)10	0.68	BFU0532	(TC)8	0.71	BFU0742	(TA)9	0.72
BFU0288	(GA)10	0.63	BFU0533	(AG)8	0.7	BFU0743	(GA)9	0.28
BFU0289	(CT)10	0.61	BFU0534	(CT)8	0.32	BFU0744	(GA)9	0.32
BFU0296	(CT)10	0.72	BFU0535	(AT)8	0.66	BFU0745	(TC)9	0.28
BFU0300	(AG)10	0.57	BFU0536	(TC)8	0.46	BFU0746	(TC)9	0.57
BFU0301	(TC)10	0.78	BFU0537	(AG)8	0.74	BFU0747	(TC)9	0.44
BFU0302	(TTTTA)4	0.63	BFU0538	(TC)8	0.34	BFU0749	(CT)9	-
BFU0303	(AG)10	0.5	BFU0539	(TC)8	0.65	BFU0750	(AG)9	-
BFU0304	(CT)10	0.49	BFU0540	(GT)8	0.34	BFU0759	(AC)7	-
BFU0306	(GT)11	0.49	BFU0541	(GA)8	0.57	BFU0760	(AC)9	-
BFU0307	(TC)11	0.28	BFU0544	(AG)8	-	BFU0762	(CA)6	0.15
BFU0308	(TC)11	0.82	BFU0545	(AG)8	-	BFU0768	(CA)10	-
BFU0309	(TC)11	0.15	BFU0546	(CT)8	0.65	BFU0770	(AC)6	-
BFU0311	(AT)11	0.63	BFU0547	(AG)8	0.49	BFU0771	(TG)10	0.6
BFU0314	(TC)11	0.65	BFU0548	(CT)7	-	BFU0794	(AC)19(AT)9	0.5
BFU0317	(GA)11	-	BFU0554	(TC)7	0.15	BFU0795	(TGAGAG)3(GT)7*(GA)12	0.32
BFU0320	(AG)11	0.75	BFU0555	(TC)7	0.65	BFU0806	(TC)14(AC)11	0.72
BFU0322	(CT)11	0.49	BFU0556	(TC)7	0.58	BFU0810	(AT)12(GT)12	0.22
BFU0323	(CTG)7	0.4	BFU0559	(GA)7	0.7	BFU0813	(TG)9(AG)15	0.58
BFU0325	(CT)10	0.28	BFU0561	(CT)7	0.71	BFU0821	(AT)8(GT)14	0.53
BFU0327	(AT)10	0.15	BFU0562	(GA)7	0.68	BFU0827	(TG)12(AG)10	0.74
BFU0330	(CT)10	0.63	BFU0563	(AG)7	-	BFU0840	(AT)6(GT)14	0.34
BFU0332	(AG)10	0.29	BFU0564	(TC)7	0.64	BFU0893	(CT)17	0.64
BFU0334	(ATATT)4	-	BFU0567	(AG)7	0.28	BFU0894	(AC)10(AT)7	0.29
BFU0339	(AG)10	0.61	BFU0568	(TG)7	0.49	BFU0910	(TG)10(TA)7	0.47
BFU0344	(TC)10	0.54	BFU0572	(TC)7	0.22	BFU0918	(TG)16	0.28
BFU0345	(TTCT)5	-	BFU0574	(CA)7	0.82	BFU0919	(AG)16	0.65
